# Supplementary material for: Ranking of Curricular Content by Pharmacy Students and Community Pharmacists
Source: Pharmacy (Basel). 2022 Jun 27;10(4):71. doi: 10.3390/pharmacy10040071 (PMC9326710; doi:10.3390/pharmacy10040071)
Supplement: Supplementary file 1 [file pharmacy-10-00071-s001.zip]

Archive with 1 entries (1 files):
- pharmacy-1725976-supplementary.pdf
